# Supplementary material for: Impact of Tumour Biology on Outcomes of Radical Therapy for Hepatocellular Carcinoma Oligo-Recurrence after Liver Transplantation
Source: J Clin Med. 2022 Jul 28;11(15):4389. doi: 10.3390/jcm11154389 (PMC9368948; doi:10.3390/jcm11154389)
Supplement: Supplementary file 1 [file jcm-11-04389-s001.zip]

Archive with 2 entries (2 files):
- Supple Table S1.pdf
- Supple Table S2.pdf
